# Supplementary material for: Identifying functional subtypes of IgA nephropathy based on three machine learning algorithms and WGCNA
Source: BMC Med Genomics. 2024 Feb 23;17:61. doi: 10.1186/s12920-023-01702-9 (PMC10893719; doi:10.1186/s12920-023-01702-9)
Supplement: Supplementary file 1 — Supplementary Material 1 [file 12920_2023_1702_MOESM1_ESM.xlsx]

## Sheet: 102 DEGs
Supplementary Table 1:102 differentially expressed genes between IgAN and normal controls
logFC	P.Value	adj.P.Value	change	ID	entrezid
2.01	6.9e-06	0.000851	UP	FNTB	2342
1.83	8.43e-06	0.000993	UP	C16orf73	254528
1.97	2.95e-05	0.00247	UP	RHBDD3	25807
1.9	4.91e-05	0.00359	UP	SLPI	6590
1.74	6.92e-05	0.00466	UP	PLAU	5328
2.05	9.58e-05	0.00585	UP	SNORA56	677835
1.86	0.000112	0.0065	UP	CART1	8092
1.81	0.000117	0.00668	UP	ATP5EP2	432369
1.77	0.000143	0.00776	UP	LILRA2	11027
1.84	0.000189	0.00946	UP	C19orf51	352909
1.74	0.000241	0.0112	UP	ZNF528	84436
1.89	0.0014	0.0352	UP	TUBB3	10381
1.94	0.00173	0.0405	UP	CCL19	6363
-6.24	8.01e-23	2.77e-19	DOWN	FOSB	2354
-5.72	1.46e-28	1.51e-24	DOWN	NR4A1	3164
-5.11	3.36e-15	4.1e-12	DOWN	FOS	2353
-4.16	3.46e-19	5.98e-16	DOWN	ARC	23237
-4.16	2.17e-22	6.41e-19	DOWN	SERPINE1	5054
-3.97	1.45e-18	2.15e-15	DOWN	FOSL1	8061
-3.78	3.83e-19	6.11e-16	DOWN	CCL3	6348
-3.71	9.3e-24	3.85e-20	DOWN	ATF3	467
-3.42	1e-14	1.15e-11	DOWN	NR4A3	8013
-3.38	9.26e-10	5.48e-07	DOWN	LMX1B	4010
-3.37	4.61e-20	1.06e-16	DOWN	NCRNA00152	112597
-3.34	9.04e-16	1.17e-12	DOWN	JUN	3725
-3.16	6.38e-09	2.87e-06	DOWN	MAFB	9935
-3.08	1.41e-19	2.66e-16	DOWN	EGR3	1960
-3.02	3.57e-11	2.74e-08	DOWN	CCL3L3	414062
-2.96	4.96e-26	3.43e-22	DOWN	MAFF	23764
-2.76	2.12e-07	5.71e-05	DOWN	TMEM132E	124842
-2.7	1.88e-07	5.12e-05	DOWN	LIF	3976
-2.69	2.33e-10	1.51e-07	DOWN	NR4A2	4929
-2.62	4.88e-11	3.61e-08	DOWN	EGR2	1959
-2.62	6.95e-20	1.44e-16	DOWN	KLF10	7071
-2.53	5.32e-17	7.35e-14	DOWN	CD83	9308
-2.49	9.08e-25	4.7e-21	DOWN	BTG2	7832
-2.46	1.23e-06	0.00023	DOWN	ACOT1	641371
-2.44	6.61e-08	2.13e-05	DOWN	ZC3H12A	80149
-2.4	2.58e-06	0.000389	DOWN	RASD1	51655
-2.37	8.39e-10	5.11e-07	DOWN	PPIA	5478
-2.33	3.56e-29	7.38e-25	DOWN	SIK1	150094
-2.3	2.28e-07	6.06e-05	DOWN	TMEM233	387890
-2.28	1.87e-06	0.000307	DOWN	SLC2A3	6515
-2.25	6.85e-05	0.00462	DOWN	VWA5B1	127731
-2.24	3.54e-09	1.67e-06	DOWN	SYT9	143425
-2.19	2.62e-08	9.87e-06	DOWN	ZNF236	7776
-2.18	2.92e-08	1.08e-05	DOWN	MYBPHL	343263
-2.18	4.03e-07	9.38e-05	DOWN	LINGO4	339398
-2.18	3.55e-08	1.27e-05	DOWN	MMP19	4327
-2.17	2.6e-05	0.00232	DOWN	Septin 5	5413
-2.16	6.76e-13	6.09e-10	DOWN	ADAMTS4	9507
-2.15	7.03e-11	5.03e-08	DOWN	MIR2117	100313779
-2.08	1.58e-07	4.49e-05	DOWN	TMEM194	23306
-2.08	2.29e-05	0.0021	DOWN	ZNF668	79759
-2.08	1.65e-06	0.000289	DOWN	POU5F1	5460
-2.07	1.97e-06	0.000319	DOWN	C9orf84	158401
-2.06	1.6e-06	0.000283	DOWN	LOC100132111	100132111
-2.05	4.07e-05	0.00315	DOWN	C17orf91	84981
-2.04	7.57e-06	0.000917	DOWN	TRIB1	10221
-2.03	2.55e-05	0.00229	DOWN	ACOT12	134526
-2.01	7.34e-21	1.9e-17	DOWN	SOCS3	9021
-1.97	1.66e-08	6.59e-06	DOWN	ZFP36	7538
-1.96	0.000106	0.00623	DOWN	SERPINA6	866
-1.95	2.88e-07	7.27e-05	DOWN	C1orf138	574406
-1.95	3.97e-07	9.35e-05	DOWN	SLC8A1	6546
-1.95	4.99e-05	0.00359	DOWN	ZSCAN12L1	221584
-1.94	2.02e-06	0.000325	DOWN	SNORD126	100113391
-1.94	4.88e-05	0.00359	DOWN	RASGRF2	5924
-1.93	2.44e-06	0.000378	DOWN	C4orf31	79625
-1.92	1.16e-07	3.49e-05	DOWN	MAFK	7975
-1.92	7.02e-05	0.0047	DOWN	LIMS3	96626
-1.91	7.41e-06	0.000903	DOWN	IL6	3569
-1.91	3e-14	3.27e-11	DOWN	SERTAD3	29946
-1.9	9.39e-09	3.89e-06	DOWN	SLC25A20	788
-1.9	6.7e-08	2.13e-05	DOWN	MAPRE3	22924
-1.9	1.56e-07	4.48e-05	DOWN	ARID5A	10865
-1.87	2.34e-07	6.14e-05	DOWN	CXCL17	284340
-1.87	4.89e-13	4.61e-10	DOWN	AXUD1	64651
-1.87	0.000522	0.0182	DOWN	CYP4A11	1579
-1.86	2.56e-06	0.000389	DOWN	CYP8B1	1582
-1.86	1.42e-12	1.22e-09	DOWN	SGK1	6446
-1.86	1.41e-07	4.12e-05	DOWN	CDKN1A	1026
-1.84	1.3e-06	0.00024	DOWN	SLC4A2	6522
-1.83	0.000488	0.0175	DOWN	FUNDC2	65991
-1.83	3.61e-05	0.00288	DOWN	CPNE5	57699
-1.83	0.00042	0.016	DOWN	Septin 1	1731
-1.82	0.000495	0.0175	DOWN	SNORD114-17	767595
-1.82	5.83e-07	0.000127	DOWN	RAB4A	5867
-1.8	2.7e-07	6.91e-05	DOWN	TTC23L	153657
-1.79	0.000269	0.0119	DOWN	LHX4	89884
-1.78	1.39e-06	0.000253	DOWN	ZNF367	195828
-1.77	1.83e-06	0.000303	DOWN	TSC22D4	81628
-1.76	1.45e-05	0.0015	DOWN	SPATA13	221178
-1.76	3.47e-06	0.000476	DOWN	FOXE1	2304
-1.75	0.000338	0.0138	DOWN	ENPP6	133121
-1.74	2.66e-12	2.2e-09	DOWN	REL	5966
-1.73	9.89e-06	0.00113	DOWN	TRAPPC2P1	10597
-1.73	1.45e-06	0.000261	DOWN	RGS16	6004
-1.72	1.41e-05	0.00149	DOWN	LOC387720	387720
-1.71	2.4e-06	0.000374	DOWN	F2RL3	9002
-1.71	1.58e-05	0.00159	DOWN	KLF5	688
-1.71	1.93e-09	1.03e-06	DOWN	DDI2	84301
