# Supplementary material for: Identifying functional subtypes of IgA nephropathy based on three machine learning algorithms and WGCNA
Source: BMC Med Genomics. 2024 Feb 23;17:61. doi: 10.1186/s12920-023-01702-9 (PMC10893719; doi:10.1186/s12920-023-01702-9)
Supplement: Supplementary file 2 — Supplementary Material 2 [file 12920_2023_1702_MOESM2_ESM.xlsx]

## Sheet: Sheet1
Supplementary Table 2:Class labels for all samples
Sample	hclustClass	ConsensusClass	PAMClass	FinalClass
GSM3191894	3	1	1	1
GSM3191895	3	3	2	3
GSM3191896	2	2	2	2
GSM3191897	2	3	3	3
GSM3191898	3	3	3	3
GSM3191899	3	3	3	3
GSM3191900	2	2	2	2
GSM3191901	1	1	1	1
GSM3191902	1	1	1	1
GSM3191903	1	1	1	1
GSM3191904	1	1	1	1
GSM3191905	3	3	3	3
GSM3191906	3	3	3	3
GSM3191907	3	3	2	3
GSM3191908	2	3	3	3
GSM3191909	2	3	2	2
GSM3191910	3	3	3	3
GSM3191911	2	3	2	2
GSM3191912	2	2	2	2
GSM3191913	2	3	3	3
GSM3191914	2	3	3	3
GSM3191915	3	3	3	3
GSM3191916	2	3	2	2
GSM3191917	2	2	2	2
GSM3191918	2	2	2	2
GSM3191919	2	2	3	2
GSM3191920	2	3	3	3
GSM3191921	2	3	3	3
GSM3191922	2	2	2	2
GSM3191923	2	2	2	2
GSM3191924	2	2	2	2
GSM3191925	2	2	2	2
GSM3191926	3	2	2	2
GSM3191927	2	2	2	2
GSM3191928	2	2	2	2
GSM3191929	2	3	3	3
GSM3191930	2	2	2	2
GSM3191931	2	2	2	2
GSM3191932	2	2	2	2
GSM3191933	2	2	2	2
GSM3191934	2	2	2	2
GSM3191935	2	2	2	2
GSM3191936	2	2	2	2
GSM3191937	2	2	2	2
GSM3191938	2	3	3	3
GSM3191939	2	2	2	2
GSM3191940	2	2	2	2
GSM3191941	2	3	2	2
GSM3191942	2	2	2	2
GSM3191943	2	2	2	2
GSM3191944	2	2	2	2
GSM3191945	2	2	2	2
GSM3191946	2	2	3	2
GSM3191947	2	3	3	3
GSM3191948	3	3	3	3
GSM3244301	1	1	1	1
GSM3244302	1	1	1	1
GSM3244303	3	3	3	3
GSM3244304	3	3	3	3
GSM3244305	3	3	3	3
GSM3244306	3	3	3	3
GSM3244307	3	3	2	2
GSM3244308	3	3	3	3
GSM3244309	3	3	3	3
GSM3244310	2	2	2	2
GSM3244311	2	2	2	2
GSM3244312	2	2	2	2
GSM3244313	2	2	2	2
GSM3244314	3	2	2	2
GSM3244315	2	2	2	2
GSM3244316	2	2	2	2
GSM3244317	2	3	3	3
GSM3244318	2	2	3	2
GSM3244319	2	2	2	2
GSM3244320	2	2	2	2
GSM3244321	2	2	2	2
GSM3244322	2	2	2	2
GSM3244323	1	1	1	1
GSM3244324	2	3	3	3
GSM3244325	2	3	2	2
GSM3244326	2	2	2	2
GSM3244327	2	2	2	2
GSM3244328	2	2	2	2
GSM3244329	2	2	2	2
GSM3244330	2	2	2	2
GSM3244331	1	1	1	1
GSM3244332	3	1	1	1
GSM3244333	3	3	2	3
GSM3244334	2	2	2	2
GSM3244335	3	3	3	3
GSM3244336	2	3	3	3
GSM3244337	2	3	2	2
GSM3244338	2	2	2	2
GSM3244339	2	3	3	3
GSM3244340	2	3	3	3
GSM3244341	2	2	2	2
GSM3244342	2	3	3	3
GSM3244343	2	2	2	2
GSM3244344	2	3	3	3
GSM3244345	2	3	2	2
GSM3244346	2	2	2	2
GSM3244347	2	2	2	2
GSM3244348	2	3	3	3
GSM3244349	2	3	3	3
GSM3244350	2	3	3	3
GSM3244351	2	2	2	2
GSM3244352	2	3	3	3
Note:hclustClass, ConsensusClass, PAMClass denote the class label of hclust,consensus,PAM clustering, respectively,and FinalClass denotes the final class label of the sample
