# Supplementary material for: Identifying functional subtypes of IgA nephropathy based on three machine learning algorithms and WGCNA
Source: BMC Med Genomics. 2024 Feb 23;17:61. doi: 10.1186/s12920-023-01702-9 (PMC10893719; doi:10.1186/s12920-023-01702-9)
Supplement: Supplementary file 3 — Supplementary Material 3 [file 12920_2023_1702_MOESM3_ESM.xlsx]

## Sheet: Sheet1
Supplementary Table 3:GSEA-based GO and KEGG enrichment analysis for subtypes
###GSEA-based GO and KEGG enrichment analysis for subtype I
ID	Description	enrichment Score	NES	p.adjust
GO:0000375	RNA splicing, via transesterification reactions	0.359595	1.58395	0.0235537
GO:0008380	RNA splicing	0.34903	1.56415	0.0144085
GO:0019080	viral gene expression	-0.342699	-1.68339	0.0235537
GO:0031497	chromatin assembly	-0.351065	-1.71967	0.0202668
GO:0019083	viral transcription	-0.353063	-1.71342	0.0228096
GO:0006413	translational initiation	-0.373804	-1.83203	0.00364512
GO:0034401	chromatin organization involved in regulation of transcription	-0.392012	-1.86761	0.00648873
GO:0006334	nucleosome assembly	-0.397996	-1.87564	0.0144085
GO:0045047	protein targeting to ER	-0.405123	-1.81922	0.0337805
GO:0045814	negative regulation of gene expression, epigenetic	-0.433301	-1.99049	0.00174009
GO:0002181	cytoplasmic translation	-0.436298	-1.93407	0.0144085
GO:0045652	regulation of megakaryocyte differentiation	-0.443875	-1.89078	0.0410219
GO:0006613	cotranslational protein targeting to membrane	-0.463968	-2.06168	0.00268235
GO:0000184	nuclear-transcribed mRNA catabolic process, nonsense-mediated decay	-0.465943	-2.14178	0.000112129
GO:0006614	SRP-dependent cotranslational protein targeting to membrane	-0.4719	-2.06497	0.00269573
GO:0045653	negative regulation of megakaryocyte differentiation	-0.76071	-2.26939	0.0144085
hsa04120	Ubiquitin mediated proteolysis	0.437488	1.76551	0.00314259
hsa04110	Cell cycle	0.421618	1.67112	0.0243015
hsa03040	Spliceosome	0.398182	1.60575	0.0348202
hsa04270	Vascular smooth muscle contraction	0.396529	1.58754	0.0377155
hsa04921	Oxytocin signaling pathway	0.382903	1.56064	0.0340068
hsa05168	Herpes simplex virus 1 infection	0.330998	1.48366	0.00716884
hsa05171	Coronavirus disease - COVID-19	-0.329398	-1.62789	0.00162041
hsa05203	Viral carcinogenesis	-0.348401	-1.70188	0.000984086
hsa03010	Ribosome	-0.39626	-1.79663	0.000937777
hsa04613	Neutrophil extracellular trap formation	-0.416258	-2.00806	1.08263e-06
hsa05322	Systemic lupus erythematosus	-0.549179	-2.48404	3.18638e-11
####GSEA-based GO and KEGG enrichment analysis for subtype II
ID	Description	enrichmentScore	NES	p.adjust
GO:0043312	neutrophil degranulation	-0.310642	-1.56152	0.00464513
GO:0002446	neutrophil mediated immunity	-0.311561	-1.56607	0.00314443
GO:0002283	neutrophil activation involved in immune response	-0.318608	-1.60203	0.0016445
GO:0042119	neutrophil activation	-0.317907	-1.59847	0.000737195
GO:0019058	viral life cycle	-0.368591	-1.81261	5.16606e-05
GO:0048524	positive regulation of viral process	-0.499104	-2.15855	7.75875e-05
GO:0050792	regulation of viral process	-0.401958	-1.89123	0.000397716
GO:0050434	positive regulation of viral transcription	-0.569423	-2.0247	0.00412899
GO:0046794	transport of virus	-0.496618	-1.96299	0.00586992
GO:0002385	mucosal immune response	0.475501	1.89386	0.0491717
GO:0002697	regulation of immune effector process	-0.293728	-1.45659	0.0474419
GO:0002251	organ or tissue specific immune response	0.461398	1.88989	0.0453708
GO:0045089	positive regulation of innate immune response	-0.341453	-1.595	0.0409762
GO:0071347	cellular response to interleukin-1	-0.355323	-1.63582	0.046235
GO:0050829	defense response to Gram-negative bacterium	0.366729	1.73989	0.0453708
GO:0002224	toll-like receptor signaling pathway	-0.371265	-1.67404	0.0453678
GO:0002223	stimulatory C-type lectin receptor signaling pathway	-0.408041	-1.75757	0.0373355
GO:0002323	natural killer cell activation involved in immune response	0.524739	2.00764	0.0241936
GO:0032481	positive regulation of type I interferon production	-0.456335	-1.8456	0.0195708
GO:0002758	innate immune response-activating signal transduction	-0.416872	-1.80318	0.0187322
GO:0098664	G protein-coupled serotonin receptor signaling pathway	0.576998	2.22774	0.00402886
GO:0038093	Fc receptor signaling pathway	-0.40796	-1.87525	0.00156303
GO:1905037	autophagosome organization	-0.475396	-2.00599	0.00111111
GO:0038095	Fc-epsilon receptor signaling pathway	-0.466873	-2.0234	0.000615592
GO:0043161	proteasome-mediated ubiquitin-dependent protein catabolic process	-0.396364	-1.97209	1.41527e-08
hsa05012	Parkinson disease	-0.296706	-1.4266	0.047529
hsa05014	Amyotrophic lateral sclerosis	-0.331612	-1.63909	0.00109834
hsa05130	Pathogenic Escherichia coli infection	-0.336947	-1.57863	0.0205428
hsa04210	Apoptosis	-0.341396	-1.53082	0.0499245
hsa04140	Autophagy - animal	-0.354594	-1.59568	0.0266205
hsa05132	Salmonella infection	-0.3546	-1.69995	0.0012906
hsa05169	Epstein-Barr virus infection	-0.355235	-1.66993	0.00630462
hsa05168	Herpes simplex virus 1 infection	-0.355877	-1.78644	1.72259e-06
hsa04142	Lysosome	-0.358884	-1.60428	0.0370227
hsa04666	Fc gamma R-mediated phagocytosis	-0.376722	-1.60856	0.0372339
hsa04144	Endocytosis	-0.378265	-1.8134	0.000130835
hsa05235	PD-L1 expression and PD-1 checkpoint pathway in cancer	-0.385582	-1.63285	0.0499245
hsa05323	Rheumatoid arthritis	-0.388515	-1.65531	0.0306753
hsa04668	TNF signaling pathway	-0.389774	-1.70754	0.0105833
hsa04662	B cell receptor signaling pathway	-0.407905	-1.6927	0.0254957
hsa05166	Human T-cell leukemia virus 1 infection	-0.40959	-1.94533	2.39582e-05
hsa05220	Chronic myeloid leukemia	-0.441602	-1.80511	0.00852511
hsa04145	Phagosome	-0.445245	-2.02528	0.000100602
hsa04120	Ubiquitin mediated proteolysis	-0.458799	-2.06709	2.39582e-05
hsa04110	Cell cycle	-0.460896	-2.04865	3.65417e-05
hsa00270	Cysteine and methionine metabolism	-0.462622	-1.75698	0.0324924
hsa04137	Mitophagy - animal	-0.464196	-1.88713	0.00630462
hsa05120	Epithelial cell signaling in Helicobacter pylori infection	-0.464429	-1.88807	0.00630462
hsa05110	Vibrio cholerae infection	-0.474074	-1.80186	0.0225546
hsa04130	SNARE interactions in vesicular transport	-0.495785	-1.71106	0.0389534
hsa03050	Proteasome	-0.536464	-1.99927	0.00461049
####GSEA-based GO and KEGG enrichment analysis for subtype III
ID	Description	enrichmentScore	NES	p.adjust
GO:0002640	regulation of immunoglobulin biosynthetic process	0.999324	1.33933	0.0316115
GO:1905449	regulation of Fc-gamma receptor signaling pathway involved in phagocytosis	0.869014	1.99551	0.00904833
GO:0030853	negative regulation of granulocyte differentiation	0.81754	1.96421	0.0195397
GO:0060368	regulation of Fc receptor mediated stimulatory signaling pathway	0.78003	2.08353	0.00635302
GO:0033182	regulation of histone ubiquitination	0.696838	1.90212	0.0414744
GO:0045649	regulation of macrophage differentiation	0.61067	1.96339	0.0192666
GO:0042590	antigen processing and presentation of exogenous peptide antigen via MHC class I	0.518881	2.19694	5.27982e-05
GO:0050853	B cell receptor signaling pathway	0.494864	1.99121	0.00264021
GO:0038093	Fc receptor signaling pathway	0.43187	2.05848	1.00341e-05
GO:0000079	regulation of cyclin-dependent protein serine/threonine kinase activity	0.431492	1.8902	0.00305914
GO:0002218	activation of innate immune response	0.429616	1.97706	0.000297872
GO:0043161	proteasome-mediated ubiquitin-dependent protein catabolic process	0.428098	2.22675	2.57318e-14
GO:0006110	regulation of glycolytic process	0.417367	1.7724	0.016747
GO:0002433	immune response-regulating cell surface receptor signaling pathway involved in phagocytosis	0.407686	1.72189	0.0300065
GO:0002223	stimulatory C-type lectin receptor signaling pathway	0.406127	1.79826	0.0115865
GO:0038094	Fc-gamma receptor signaling pathway	0.402576	1.71411	0.0309246
GO:0002224	toll-like receptor signaling pathway	0.398259	1.85862	0.00248186
GO:0061136	regulation of proteasomal protein catabolic process	0.381818	1.84489	0.000510352
GO:0033209	tumor necrosis factor-mediated signaling pathway	0.361919	1.72346	0.0117915
GO:0042119	neutrophil activation	0.354821	1.86603	1.03128e-07
GO:0002283	neutrophil activation involved in immune response	0.351882	1.84449	1.56971e-07
GO:0002446	neutrophil mediated immunity	0.350745	1.84389	6.88906e-07
GO:0043312	neutrophil degranulation	0.345188	1.80923	2.23094e-06
GO:0002250	adaptive immune response	0.329347	1.70989	0.000158002
GO:0007249	I-kappaB kinase/NF-kappaB signaling	0.304757	1.53579	0.024569
GO:0071902	positive regulation of protein serine/threonine kinase activity	0.298134	1.52745	0.0222659
GO:0050829	defense response to Gram-negative bacterium	-0.379958	-1.77416	0.0103377
GO:0002385	mucosal immune response	-0.513605	-2.02238	0.00732388
GO:0002227	innate immune response in mucosa	-0.537043	-1.90482	0.0213882
GO:0098664	G protein-coupled serotonin receptor signaling pathway	-0.58688	-2.22749	0.000883394
hsa04130	SNARE interactions in vesicular transport	0.557182	1.97291	0.00654595
hsa03050	Proteasome	0.513599	1.93564	0.00391732
hsa04392	Hippo signaling pathway - multiple species	0.50904	1.72763	0.0442064
hsa04137	Mitophagy - animal	0.496213	2.06793	0.000281975
hsa04120	Ubiquitin mediated proteolysis	0.48637	2.25369	1.2325e-07
hsa05220	Chronic myeloid leukemia	0.473539	1.97692	0.000779046
hsa00513	Various types of N-glycan biosynthesis	0.471158	1.73226	0.026716
hsa00520	Amino sugar and nucleotide sugar metabolism	0.469448	1.81292	0.00886238
hsa04145	Phagosome	0.444186	2.09323	1.07254e-05
hsa04514	Cell adhesion molecules	0.440962	2.05465	1.42577e-05
hsa05120	Epithelial cell signaling in Helicobacter pylori infection	0.439759	1.83266	0.00654595
hsa04666	Fc gamma R-mediated phagocytosis	0.439135	1.92058	0.000663917
hsa05110	Vibrio cholerae infection	0.438776	1.70197	0.0319849
hsa04115	p53 signaling pathway	0.432625	1.80949	0.0081008
hsa01212	Fatty acid metabolism	0.42238	1.66761	0.0422452
hsa04144	Endocytosis	0.414597	2.06326	3.64841e-07
hsa04662	B cell receptor signaling pathway	0.414221	1.75977	0.00982591
hsa00270	Cysteine and methionine metabolism	0.413097	1.5953	0.0466299
hsa04142	Lysosome	0.401923	1.85155	0.00059588
hsa05130	Pathogenic Escherichia coli infection	0.394569	1.89942	7.67574e-05
hsa05235	PD-L1 expression and PD-1 checkpoint pathway in cancer	0.379644	1.64003	0.0232836
hsa04660	T cell receptor signaling pathway	0.377986	1.66604	0.0182679
hsa04668	TNF signaling pathway	0.370069	1.6576	0.0138101
hsa04064	NF-kappa B signaling pathway	0.361486	1.59331	0.0324483
hsa05323	Rheumatoid arthritis	0.355095	1.55238	0.0434664
hsa05132	Salmonella infection	0.346533	1.72453	0.000625594
hsa04140	Autophagy - animal	0.342869	1.58876	0.0209675
hsa05014	Amyotrophic lateral sclerosis	0.334364	1.71138	0.000136848
hsa05131	Shigellosis	0.307609	1.52735	0.0132875
hsa05016	Huntington disease	0.294391	1.48463	0.0219623
hsa04060	Cytokine-cytokine receptor interaction	-0.251529	-1.49686	0.0081008
