# Supplementary material for: Identifying functional subtypes of IgA nephropathy based on three machine learning algorithms and WGCNA
Source: BMC Med Genomics. 2024 Feb 23;17:61. doi: 10.1186/s12920-023-01702-9 (PMC10893719; doi:10.1186/s12920-023-01702-9)
Supplement: Supplementary file 4 — Supplementary Material 4 [file 12920_2023_1702_MOESM4_ESM.xlsx]

## Sheet: Sheet1
Supplementary Table 4:KEGG and GO enrichment analysis of subtypes
###GO enrichment analysis of subtype I
ID	Term	pvalue	Count	Ontology
GO:0140297	DNA-binding transcription factor binding	0.000221	20	MF
GO:0033613	activating transcription factor binding	0.00273	7	MF
GO:0035258	steroid hormone receptor binding	0.00293	7	MF
GO:0035259	glucocorticoid receptor binding	0.00474	3	MF
GO:0005290	L-histidine transmembrane transporter activity	0.00525	2	MF
GO:0035257	nuclear hormone receptor binding	0.00702	9	MF
GO:0015183	L-aspartate transmembrane transporter activity	0.0178	2	MF
GO:0051427	hormone receptor binding	0.0242	9	MF
GO:0005313	L-glutamate transmembrane transporter activity	0.0416	2	MF
GO:0005154	epidermal growth factor receptor binding	0.045	3	MF
GO:0015179	L-amino acid transmembrane transporter activity	0.0497	4	MF
GO:0043435	response to corticotropin-releasing hormone	0.000366	3	BP
GO:0071376	cellular response to corticotropin-releasing hormone stimulus	0.000366	3	BP
GO:1901019	regulation of calcium ion transmembrane transporter activity	0.006	8	BP
GO:0072017	distal tubule development	0.00674	3	BP
GO:1901387	positive regulation of voltage-gated calcium channel activity	0.00674	3	BP
GO:1901021	positive regulation of calcium ion transmembrane transporter activity	0.00688	5	BP
###KEGG enrichment analysis of subtype I
ID	Term	pvalue	Count
hsa04115	p53 signaling pathway	0.00959	6
hsa04970	Salivary secretion	0.00978	7
hsa04921	Oxytocin signaling pathway	0.0187	9
hsa04977	Vitamin digestion and absorption	0.0202	3
hsa05323	Rheumatoid arthritis	0.0337	6
hsa05144	Malaria	0.0367	4
hsa05031	Amphetamine addiction	0.0375	5
hsa04144	Endocytosis	0.0454	11
hsa03020	RNA polymerase	0.0456	3
###GO enrichment analysis of subtype II
ID	Term	pvalue	Count
GO:0070979	protein K11-linked ubiquitination	0.000402	4
GO:0032869	cellular response to insulin stimulus	0.000472	10
GO:1902101	positive regulation of metaphase/anaphase transition of cell cycle	0.000589	3
GO:0006904	vesicle docking involved in exocytosis	0.00199	4
GO:0071375	cellular response to peptide hormone stimulus	0.0025	11
GO:0032868	response to insulin	0.00257	10
GO:0043434	response to peptide hormone	0.00344	13
GO:0006591	ornithine metabolic process	0.00504	2
GO:1905165	regulation of lysosomal protein catabolic process	0.00504	2
GO:0098876	vesicle-mediated transport to the plasma membrane	0.00588	5
GO:0016241	regulation of macroautophagy	0.00592	7
GO:0044784	metaphase/anaphase transition of cell cycle	0.00615	4
GO:0033182	regulation of histone ubiquitination	0.00901	2
GO:0000209	protein polyubiquitination	0.00911	10
GO:1903364	positive regulation of cellular protein catabolic process	0.00997	6
###KEGG enrichment analysis of subtype II
ID	Term	pvalue	Count
hsa04120	Ubiquitin mediated proteolysis	0.00103	7
hsa04145	Phagosome	0.00153	7
hsa04114	Oocyte meiosis	0.00343	6
hsa04914	Progesterone-mediated oocyte maturation	0.00564	5
hsa04144	Endocytosis	0.00714	8
hsa03030	DNA replication	0.00746	3
hsa04110	Cell cycle	0.0134	5
hsa05110	Vibrio cholerae infection	0.0183	3
hsa00330	Arginine and proline metabolism	0.0193	3
hsa03013	Nucleocytoplasmic transport	0.0328	4
hsa04927	Cortisol synthesis and secretion	0.0362	3
hsa04966	Collecting duct acid secretion	0.0364	2
hsa05166	Human T-cell leukemia virus 1 infection	0.0382	6
###GO enrichment analysis of subtype III
ID	Term	pvalue	Count
GO:0002377	immunoglobulin production	0.00408	5
GO:0016064	immunoglobulin mediated immune response	0.00439	5
GO:0043312	neutrophil degranulation	0.00502	11
GO:0002283	neutrophil activation involved in immune response	0.00526	11
GO:0002446	neutrophil mediated immunity	0.00619	11
GO:0042119	neutrophil activation	0.00629	11
GO:0048791	calcium ion-regulated exocytosis of neurotransmitter	0.00119	3
GO:0072257	metanephric nephron tubule epithelial cell differentiation	0.00172	2
GO:0019724	B cell mediated immunity	0.00489	5
GO:0016079	synaptic vesicle exocytosis	0.00525	5
GO:0043161	proteasome-mediated ubiquitin-dependent protein catabolic process	0.00542	10
GO:0072182	regulation of nephron tubule epithelial cell differentiation	0.00615	2
GO:1901657	glycosyl compound metabolic process	0.00643	5
GO:0002285	lymphocyte activation involved in immune response	0.0072	6
GO:0002449	lymphocyte mediated immunity	0.0087	7
GO:0002455	humoral immune response mediated by circulating immunoglobulin	0.00871	3
GO:0030225	macrophage differentiation	0.00871	3
GO:0035850	epithelial cell differentiation involved in kidney development	0.00924	3
GO:0002922	positive regulation of humoral immune response	0.00929	2
###KEGG enrichment analysis of subtype III
ID	Term	pvalue	Count
hsa04120	Ubiquitin mediated proteolysis	0.000972	6
hsa05142	Chagas disease	0.00971	4
hsa03060	Protein export	0.0151	2
hsa04650	Natural killer cell mediated cytotoxicity	0.0193	4
hsa04130	SNARE interactions in vesicular transport	0.0282	2
hsa05166	Human T-cell leukemia virus 1 infection	0.0337	5
hsa05150	Staphylococcus aureus infection	0.0387	3
hsa04530	Tight junction	0.0431	4
hsa05131	Shigellosis	0.0483	5
