# Supplementary material for: Identifying functional subtypes of IgA nephropathy based on three machine learning algorithms and WGCNA
Source: BMC Med Genomics. 2024 Feb 23;17:61. doi: 10.1186/s12920-023-01702-9 (PMC10893719; doi:10.1186/s12920-023-01702-9)
Supplement: Supplementary file 5 — Supplementary Material 5 [file 12920_2023_1702_MOESM5_ESM.xlsx]

## Sheet: Sheet1
Supplementary Table 5：29 biological processes in the co-expression network
ID	Term	setSize	enrichment Score	NES	p.adjust
GO:0019058	viral life cycle	340	-0.37	-1.81	5.17e-05
GO:1903900	regulation of viral life cycle	156	-0.38	-1.72	0.0184
GO:0050792	regulation of viral process	215	-0.4	-1.89	0.000398
GO:0002223	stimulatory C-type lectin receptor signaling pathway	104	-0.41	-1.76	0.0373
GO:0046782	regulation of viral transcription	64	-0.46	-1.81	0.038
GO:1903902	positive regulation of viral life cycle	60	-0.47	-1.8	0.0454
GO:0075733	intracellular transport of virus	57	-0.48	-1.85	0.0272
GO:0046794	transport of virus	64	-0.5	-1.96	0.00587
GO:0048524	positive regulation of viral process	106	-0.5	-2.16	7.76e-05
GO:0050434	positive regulation of viral transcription	41	-0.57	-2.02	0.00413
GO:0046755	viral budding	26	-0.57	-1.84	0.0451
GO:0050829	defense response to Gram-negative bacterium	75	0.37	1.74	0.0454
GO:0043312	neutrophil degranulation	481	-0.31	-1.56	0.00465
GO:0002446	neutrophil mediated immunity	495	-0.31	-1.57	0.00314
GO:0042119	neutrophil activation	496	-0.32	-1.6	0.000737
GO:0002283	neutrophil activation involved in immune response	484	-0.32	-1.6	0.00164
GO:0002224	toll-like receptor signaling pathway	145	-0.37	-1.67	0.0454
GO:0050852	T cell receptor signaling pathway	196	-0.4	-1.88	0.000482
GO:0050851	antigen receptor-mediated signaling pathway	241	-0.41	-1.93	1.66e-05
GO:0038093	Fc receptor signaling pathway	177	-0.41	-1.88	0.00156
GO:0002385	mucosal immune response	36	0.48	1.89	0.0492
GO:0071347	cellular response to interleukin-1	178	-0.36	-1.64	0.0462
GO:0032481	positive regulation of type I interferon production	74	-0.46	-1.85	0.0196
GO:0038095	Fc-epsilon receptor signaling pathway	109	-0.47	-2.02	0.000616
GO:0098664	G protein-coupled serotonin receptor signaling pathway	32	0.58	2.23	0.00403
GO:0031396	regulation of protein ubiquitination	208	-0.37	-1.74	0.00621
GO:1902188	positive regulation of viral release from host cell	14	-0.73	-2.03	0.0123
GO:0070673	response to interleukin-18	10	-0.75	-1.89	0.0425
GO:0070498	interleukin-1-mediated signaling pathway	102	-0.43	-1.84	0.0123
