# Supplementary material for: Identifying functional subtypes of IgA nephropathy based on three machine learning algorithms and WGCNA
Source: BMC Med Genomics. 2024 Feb 23;17:61. doi: 10.1186/s12920-023-01702-9 (PMC10893719; doi:10.1186/s12920-023-01702-9)
Supplement: Supplementary file 6 — Supplementary Material 6 [file 12920_2023_1702_MOESM6_ESM.xlsx]

## Sheet: Sheet1
Supplementary Table 6:GO and KEGG enrichment analysis of modules
###GO enrichment analysis of modules
Module	ID	Description	pvalue	Count	Ontology
MEcyan	GO:0043435	response to corticotropin-releasing hormone	2.24481e-06	3	BP
MEcyan	GO:0071376	cellular response to corticotropin-releasing hormone stimulus	2.24481e-06	3	BP
MEcyan	GO:0048008	platelet-derived growth factor receptor signaling pathway	0.00573294	3	BP
MEcyan	GO:0010804	negative regulation of tumor necrosis factor-mediated signaling pathway	0.00946995	2	BP
MEcyan	GO:0045652	regulation of megakaryocyte differentiation	0.0141075	3	BP
MEcyan	GO:0008203	cholesterol metabolic process	0.014779	4	BP
MEcyan	GO:0048545	response to steroid hormone	0.0201043	6	BP
MEcyan	GO:0030219	megakaryocyte differentiation	0.0237994	3	BP
MEcyan	GO:0009755	hormone-mediated signaling pathway	0.0350611	4	BP
MEcyan	GO:0019218	regulation of steroid metabolic process	0.0470742	3	BP
MEcyan	GO:0035259	glucocorticoid receptor binding	6.21957e-05	3	MF
MEcyan	GO:0035258	steroid hormone receptor binding	6.93405e-05	5	MF
MEcyan	GO:0016922	nuclear receptor binding	0.000197255	5	MF
MEcyan	GO:0051427	hormone receptor binding	0.000353649	6	MF
MEcyan	GO:0140297	DNA-binding transcription factor binding	0.000505043	8	MF
MEcyan	GO:0031821	G protein-coupled serotonin receptor binding	0.000971637	2	MF
MEcyan	GO:0035257	nuclear hormone receptor binding	0.00100219	5	MF
MEcyan	GO:0043178	alcohol binding	0.00111796	4	MF
MEcyan	GO:0120013	lipid transfer activity	0.00141513	3	MF
MEcyan	GO:0017016	Ras GTPase binding	0.00159948	8	MF
MEyellow	GO:1900425	negative regulation of defense response to bacterium	0.00487741	3	BP
MEyellow	GO:0071236	cellular response to antibiotic	0.00578917	4	BP
MEyellow	GO:0035329	hippo signaling	0.00947783	7	BP
MEyellow	GO:0050434	positive regulation of viral transcription	0.023347	6	BP
MEyellow	GO:0006663	platelet activating factor biosynthetic process	0.0269093	2	BP
MEyellow	GO:0070948	regulation of neutrophil mediated cytotoxicity	0.0269093	2	BP
MEyellow	GO:0071277	cellular response to calcium ion	0.0378159	9	BP
MEyellow	GO:0045651	positive regulation of macrophage differentiation	0.0456882	3	BP
MEyellow	GO:0060339	negative regulation of type I interferon-mediated signaling pathway	0.0456882	3	BP
MEyellow	GO:1905146	lysosomal protein catabolic process	0.0456882	3	BP
MEyellow	GO:0015183	L-aspartate transmembrane transporter activity	0.0121558	3	MF
MEyellow	GO:0031593	polyubiquitin modification-dependent protein binding	0.0254784	7	MF
MEyellow	GO:0000064	L-ornithine transmembrane transporter activity	0.0292318	2	MF
MEyellow	GO:0004904	interferon receptor activity	0.0292318	2	MF
MEyellow	GO:0031434	mitogen-activated protein kinase kinase binding	0.0348752	3	MF
MEyellow	GO:0033613	activating transcription factor binding	0.039112	9	MF
MEyellow	GO:0004704	NF-kappaB-inducing kinase activity	0.0421999	2	MF
MEyellow	GO:0061459	L-arginine transmembrane transporter activity	0.0421999	2	MF
MEyellow	GO:0005313	L-glutamate transmembrane transporter activity	0.042542	3	MF
MEyellow	GO:0004709	MAP kinase kinase kinase activity	0.0456362	4	MF
MElightgreen	GO:1990266	neutrophil migration	1.53936e-06	9	BP
MElightgreen	GO:0034341	response to interferon-gamma	2.13544e-06	11	BP
MElightgreen	GO:0030593	neutrophil chemotaxis	4.05396e-06	8	BP
MElightgreen	GO:0071346	cellular response to interferon-gamma	5.79538e-06	10	BP
MElightgreen	GO:0002283	neutrophil activation involved in immune response	8.8935e-06	16	BP
MElightgreen	GO:0016064	immunoglobulin mediated immune response	0.000213073	9	BP
MElightgreen	GO:0007249	I-kappaB kinase/NF-kappaB signaling	0.000263451	10	BP
MElightgreen	GO:0050727	regulation of inflammatory response	0.000461469	12	BP
MElightgreen	GO:0032496	response to lipopolysaccharide	0.000882196	10	BP
MElightgreen	GO:0032755	positive regulation of interleukin-6 production	0.0011697	5	BP
MElightgreen	GO:0045744	negative regulation of G protein-coupled receptor signaling pathway	0.00129279	4	BP
MElightgreen	GO:0038093	Fc receptor signaling pathway	0.00151136	8	BP
MElightgreen	GO:0050830	defense response to Gram-positive bacterium	0.00197384	5	BP
MElightgreen	GO:0035655	interleukin-18-mediated signaling pathway	0.00215586	2	BP
MElightgreen	GO:0002224	toll-like receptor signaling pathway	0.00249846	6	BP
MElightgreen	GO:0140375	immune receptor activity	4.76093e-10	13	MF
MElightgreen	GO:0042834	peptidoglycan binding	5.4501e-07	5	MF
MElightgreen	GO:0032395	MHC class II receptor activity	1.53246e-06	4	MF
MElightgreen	GO:0071723	lipopeptide binding	1.53246e-06	4	MF
MElightgreen	GO:0005539	glycosaminoglycan binding	2.12393e-06	12	MF
MElightgreen	GO:0019865	immunoglobulin binding	2.58255e-06	5	MF
MElightgreen	GO:0003823	antigen binding	4.45391e-06	10	MF
MElightgreen	GO:0030883	endogenous lipid antigen binding	8.11963e-06	3	MF
MElightgreen	GO:0030884	exogenous lipid antigen binding	8.11963e-06	3	MF
MElightgreen	GO:0070492	oligosaccharide binding	9.6001e-06	4	MF
MEred	GO:0050855	regulation of B cell receptor signaling pathway	0.0199978	2	BP
MEred	GO:0001960	negative regulation of cytokine-mediated signaling pathway	0.0232518	3	BP
MEred	GO:0060761	negative regulation of response to cytokine stimulus	0.0279677	3	BP
MEred	GO:0032506	cytokinetic process	0.0347645	2	BP
MEred	GO:0045746	negative regulation of Notch signaling pathway	0.0364172	2	BP
MEred	GO:1903972	regulation of cellular response to macrophage colony-stimulating factor stimulus	0.0370754	1	BP
MEred	GO:0002232	leukocyte chemotaxis involved in inflammatory response	0.0443251	1	BP
MEred	GO:0038145	macrophage colony-stimulating factor signaling pathway	0.0443251	1	BP
MEred	GO:0032722	positive regulation of chemokine production	0.0451163	2	BP
MEred	GO:0001959	regulation of cytokine-mediated signaling pathway	0.0496689	4	BP
MEred	GO:1990247	N6-methyladenosine-containing RNA binding	0.00121709	2	MF
MEred	GO:0008526	phosphatidylinositol transfer activity	0.00206535	2	MF
MEred	GO:0089720	caspase binding	0.00372926	2	MF
MEred	GO:0120014	phospholipid transfer activity	0.0124091	2	MF
MEred	GO:0005248	voltage-gated sodium channel activity	0.0135226	2	MF
MEdarkorange	GO:0072025	distal convoluted tubule development	0.0264854	1	BP
MEdarkorange	GO:0072221	metanephric distal convoluted tubule development	0.0264854	1	BP
MEdarkorange	GO:1901723	negative regulation of cell proliferation involved in kidney development	0.0316986	1	BP
MEdarkorange	GO:1902564	negative regulation of neutrophil activation	0.0316986	1	BP
MEdarkorange	GO:0072235	metanephric distal tubule development	0.0368841	1	BP
MEdarkorange	GO:0010871	negative regulation of receptor biosynthetic process	0.0420421	1	BP
MEdarkorange	GO:0005319	lipid transporter activity	0.0201416	2	MF
MEdarkorange	GO:0070696	transmembrane receptor protein serine/threonine kinase binding	0.0385277	1	MF
MEdarkorange	GO:0033612	receptor serine/threonine kinase binding	0.0463717	1	MF
MEdarkorange	GO:0090482	vitamin transmembrane transporter activity	0.0463717	1	MF
###KEGG enrichment analysis of modules
Module	ID	Description	pvalue	Count
MEcyan	hsa04979	Cholesterol metabolism	0.00261629	3
MEcyan	hsa04927	Cortisol synthesis and secretion	0.00550247	3
MEcyan	hsa04977	Vitamin digestion and absorption	0.00770546	2
MEcyan	hsa04970	Salivary secretion	0.014678	3
MEcyan	hsa04925	Aldosterone synthesis and secretion	0.0168772	3
MEcyan	hsa05163	Human cytomegalovirus infection	0.0355155	4
MEcyan	hsa05322	Systemic lupus erythematosus	0.0393562	3
MEcyan	hsa04623	Cytosolic DNA-sensing pathway	0.0475804	2
MElightgreen	hsa05152	Tuberculosis	1.72355e-06	12
MElightgreen	hsa04658	Th1 and Th2 cell differentiation	1.49612e-05	8
MElightgreen	hsa05150	Staphylococcus aureus infection	2.04758e-05	8
MElightgreen	hsa05310	Asthma	3.25203e-05	5
MElightgreen	hsa04060	Cytokine-cytokine receptor interaction	5.63408e-05	13
MElightgreen	hsa05340	Primary immunodeficiency	8.97814e-05	5
MElightgreen	hsa05321	Inflammatory bowel disease	0.000131987	6
MElightgreen	hsa04062	Chemokine signaling pathway	0.000538384	9
MElightgreen	hsa05323	Rheumatoid arthritis	0.000925431	6
MElightgreen	hsa04940	Type I diabetes mellitus	0.0017973	4
MElightgreen	hsa04613	Neutrophil extracellular trap formation	0.00218879	8
MElightgreen	hsa05145	Toxoplasmosis	0.00241213	6
MElightgreen	hsa04662	B cell receptor signaling pathway	0.00319624	5
MElightgreen	hsa04610	Complement and coagulation cascades	0.00373368	5
MElightgreen	hsa05320	Autoimmune thyroid disease	0.00388583	4
MElightgreen	hsa05146	Amoebiasis	0.00806051	5
MElightgreen	hsa04660	T cell receptor signaling pathway	0.0087317	5
MElightgreen	hsa04664	Fc epsilon RI signaling pathway	0.00940542	4
MElightgreen	hsa04612	Antigen processing and presentation	0.0150232	4
MElightgreen	hsa04672	Intestinal immune network for IgA production	0.0217394	3
MElightgreen	hsa05144	Malaria	0.0229264	3
MElightgreen	hsa04666	Fc gamma R-mediated phagocytosis	0.0306585	4
MElightgreen	hsa04614	Renin-angiotensin system	0.0316611	2
MElightgreen	hsa04668	TNF signaling pathway	0.0479407	4
MEyellow	hsa04010	MAPK signaling pathway	0.0255149	24
MEyellow	hsa03022	Basal transcription factors	0.0316321	6
MEyellow	hsa05166	Human T-cell leukemia virus 1 infection	0.0513972	18
MEyellow	hsa04928	Parathyroid hormone synthesis, secretion and action	0.0571029	10
MEyellow	hsa04392	Hippo signaling pathway - multiple species	0.0668887	4
MEyellow	hsa04110	Cell cycle	0.0744988	11
MEyellow	hsa04120	Ubiquitin mediated proteolysis	0.0781384	12
MEyellow	hsa04144	Endocytosis	0.0824567	19
MEyellow	hsa04015	Rap1 signaling pathway	0.0977049	16
