# Supplementary material for: Identifying functional subtypes of IgA nephropathy based on three machine learning algorithms and WGCNA
Source: BMC Med Genomics. 2024 Feb 23;17:61. doi: 10.1186/s12920-023-01702-9 (PMC10893719; doi:10.1186/s12920-023-01702-9)
Supplement: Supplementary file 7 — Supplementary Material 7 [file 12920_2023_1702_MOESM7_ESM.xlsx]

## Sheet: Sheet1
Supplementary Table 7:Correlations and p-values for immune cells
row	column	cor	p
B.cells.naive	B.cells.memory	-0.50427	3.70344e-09
B.cells.naive	Plasma.cells	-0.135174	0.139334
B.cells.memory	Plasma.cells	-0.221617	0.0145681
B.cells.naive	T.cells.CD8	-0.0375293	0.682774
B.cells.memory	T.cells.CD8	0.106207	0.246281
Plasma.cells	T.cells.CD8	-0.272295	0.00251556
B.cells.naive	T.cells.CD4.naive	-0.160409	0.0788178
B.cells.memory	T.cells.CD4.naive	0.0568639	0.535579
Plasma.cells	T.cells.CD4.naive	0.388735	1.05162e-05
T.cells.CD8	T.cells.CD4.naive	-0.313853	0.000455653
B.cells.naive	T.cells.CD4.memory.resting	-0.132971	0.145956
B.cells.memory	T.cells.CD4.memory.resting	-0.0614733	0.502972
Plasma.cells	T.cells.CD4.memory.resting	0.0288133	0.753732
T.cells.CD8	T.cells.CD4.memory.resting	-0.249162	0.00585243
T.cells.CD4.naive	T.cells.CD4.memory.resting	-0.163668	0.0728495
B.cells.naive	T.cells.CD4.memory.activated	-0.0746433	0.415823
B.cells.memory	T.cells.CD4.memory.activated	-0.23417	0.00973262
Plasma.cells	T.cells.CD4.memory.activated	0.104697	0.253099
T.cells.CD8	T.cells.CD4.memory.activated	-0.116452	0.203369
T.cells.CD4.naive	T.cells.CD4.memory.activated	0.160219	0.0791783
T.cells.CD4.memory.resting	T.cells.CD4.memory.activated	0.0764594	0.404538
B.cells.naive	T.cells.follicular.helper	0.295774	0.00098855
B.cells.memory	T.cells.follicular.helper	-0.0594237	0.517342
Plasma.cells	T.cells.follicular.helper	-0.266475	0.00313259
T.cells.CD8	T.cells.follicular.helper	-0.0618454	0.500386
T.cells.CD4.naive	T.cells.follicular.helper	-0.262555	0.00362187
T.cells.CD4.memory.resting	T.cells.follicular.helper	-0.217355	0.01663
T.cells.CD4.memory.activated	T.cells.follicular.helper	-0.401025	5.1566e-06
B.cells.naive	T.cells.regulatory..Tregs.	-0.182645	0.0449483
B.cells.memory	T.cells.regulatory..Tregs.	0.126865	0.165552
Plasma.cells	T.cells.regulatory..Tregs.	-0.137264	0.133266
T.cells.CD8	T.cells.regulatory..Tregs.	0.245871	0.00656041
T.cells.CD4.naive	T.cells.regulatory..Tregs.	-0.120454	0.188162
T.cells.CD4.memory.resting	T.cells.regulatory..Tregs.	-0.130247	0.15447
T.cells.CD4.memory.activated	T.cells.regulatory..Tregs.	-0.122462	0.180851
T.cells.follicular.helper	T.cells.regulatory..Tregs.	-0.245505	0.0066437
B.cells.naive	T.cells.gamma.delta	-0.00717182	0.937771
B.cells.memory	T.cells.gamma.delta	-0.192961	0.0339634
Plasma.cells	T.cells.gamma.delta	0.220456	0.0151065
T.cells.CD8	T.cells.gamma.delta	-0.239817	0.00806378
T.cells.CD4.naive	T.cells.gamma.delta	0.0131551	0.886125
T.cells.CD4.memory.resting	T.cells.gamma.delta	0.00364049	0.968388
T.cells.CD4.memory.activated	T.cells.gamma.delta	0.0695945	0.448143
T.cells.follicular.helper	T.cells.gamma.delta	-0.0704538	0.442545
T.cells.regulatory..Tregs.	T.cells.gamma.delta	-0.0695074	0.448713
B.cells.naive	NK.cells.resting	-0.174608	0.0554292
B.cells.memory	NK.cells.resting	0.340858	0.000130381
Plasma.cells	NK.cells.resting	-0.22655	0.0124628
T.cells.CD8	NK.cells.resting	0.0709454	0.43936
T.cells.CD4.naive	NK.cells.resting	0.0281109	0.759551
T.cells.CD4.memory.resting	NK.cells.resting	-0.142894	0.117922
T.cells.CD4.memory.activated	NK.cells.resting	-0.0440305	0.631554
T.cells.follicular.helper	NK.cells.resting	0.0327952	0.721018
T.cells.regulatory..Tregs.	NK.cells.resting	0.179697	0.048583
T.cells.gamma.delta	NK.cells.resting	-0.321569	0.000322455
B.cells.naive	NK.cells.activated	0.145473	0.111367
B.cells.memory	NK.cells.activated	-0.233144	0.0100667
Plasma.cells	NK.cells.activated	-0.0107736	0.906636
T.cells.CD8	NK.cells.activated	-0.133745	0.143604
T.cells.CD4.naive	NK.cells.activated	-0.148497	0.104049
T.cells.CD4.memory.resting	NK.cells.activated	0.0614571	0.503085
T.cells.CD4.memory.activated	NK.cells.activated	-0.129586	0.156591
T.cells.follicular.helper	NK.cells.activated	0.139959	0.12574
T.cells.regulatory..Tregs.	NK.cells.activated	-0.120472	0.188095
T.cells.gamma.delta	NK.cells.activated	0.0526064	0.566603
NK.cells.resting	NK.cells.activated	-0.429407	8.89032e-07
B.cells.naive	Monocytes	-0.108523	0.23607
B.cells.memory	Monocytes	-0.074968	0.413792
Plasma.cells	Monocytes	-0.0453251	0.62155
T.cells.CD8	Monocytes	-0.0349968	0.703139
T.cells.CD4.naive	Monocytes	-0.103377	0.259162
T.cells.CD4.memory.resting	Monocytes	-0.0213721	0.81601
T.cells.CD4.memory.activated	Monocytes	0.0517165	0.573194
T.cells.follicular.helper	Monocytes	-0.0937067	0.306627
T.cells.regulatory..Tregs.	Monocytes	-0.0982234	0.283793
T.cells.gamma.delta	Monocytes	-0.0343773	0.708155
NK.cells.resting	Monocytes	-0.164412	0.0715391
NK.cells.activated	Monocytes	0.0953847	0.298008
B.cells.naive	Macrophages.M0	0.284105	0.00158827
B.cells.memory	Macrophages.M0	-0.163195	0.0736919
Plasma.cells	Macrophages.M0	-0.129789	0.155938
T.cells.CD8	Macrophages.M0	-0.145716	0.110765
T.cells.CD4.naive	Macrophages.M0	-0.0794287	0.386482
T.cells.CD4.memory.resting	Macrophages.M0	-0.137633	0.132217
T.cells.CD4.memory.activated	Macrophages.M0	-0.225961	0.0126994
T.cells.follicular.helper	Macrophages.M0	0.258137	0.00425447
T.cells.regulatory..Tregs.	Macrophages.M0	-0.0691887	0.450801
T.cells.gamma.delta	Macrophages.M0	0.0730534	0.425851
NK.cells.resting	Macrophages.M0	-0.115678	0.206412
NK.cells.activated	Macrophages.M0	0.203712	0.0250175
Monocytes	Macrophages.M0	-0.109417	0.23221
B.cells.naive	Macrophages.M1	-0.139201	0.127824
B.cells.memory	Macrophages.M1	0.150529	0.0993448
Plasma.cells	Macrophages.M1	-0.0759078	0.407946
T.cells.CD8	Macrophages.M1	0.014587	0.873827
T.cells.CD4.naive	Macrophages.M1	0.0692422	0.450451
T.cells.CD4.memory.resting	Macrophages.M1	0.170188	0.0620023
T.cells.CD4.memory.activated	Macrophages.M1	0.0318906	0.728408
T.cells.follicular.helper	Macrophages.M1	-0.111908	0.221688
T.cells.regulatory..Tregs.	Macrophages.M1	0.0730091	0.426133
T.cells.gamma.delta	Macrophages.M1	-0.186744	0.0402726
NK.cells.resting	Macrophages.M1	0.042707	0.641851
NK.cells.activated	Macrophages.M1	-0.161999	0.0758592
Monocytes	Macrophages.M1	0.00516055	0.955201
Macrophages.M0	Macrophages.M1	-0.118753	0.194522
B.cells.naive	Macrophages.M2	-0.154506	0.0906259
B.cells.memory	Macrophages.M2	-0.135447	0.13853
Plasma.cells	Macrophages.M2	0.0853656	0.351866
T.cells.CD8	Macrophages.M2	0.142073	0.120072
T.cells.CD4.naive	Macrophages.M2	-0.0448645	0.625101
T.cells.CD4.memory.resting	Macrophages.M2	0.271337	0.00260893
T.cells.CD4.memory.activated	Macrophages.M2	0.185057	0.0421448
T.cells.follicular.helper	Macrophages.M2	-0.318602	0.00036872
T.cells.regulatory..Tregs.	Macrophages.M2	0.118184	0.196683
T.cells.gamma.delta	Macrophages.M2	0.0762696	0.405709
NK.cells.resting	Macrophages.M2	-0.174427	0.0556866
NK.cells.activated	Macrophages.M2	-0.00110064	0.99044
Monocytes	Macrophages.M2	-0.197722	0.0297144
Macrophages.M0	Macrophages.M2	-0.22652	0.0124749
Macrophages.M1	Macrophages.M2	0.132624	0.147021
B.cells.naive	Dendritic.cells.resting	-0.131594	0.150214
B.cells.memory	Dendritic.cells.resting	-0.00713067	0.938127
Plasma.cells	Dendritic.cells.resting	0.0137949	0.880626
T.cells.CD8	Dendritic.cells.resting	0.0148915	0.871215
T.cells.CD4.naive	Dendritic.cells.resting	-0.0011744	0.9898
T.cells.CD4.memory.resting	Dendritic.cells.resting	0.0926432	0.312173
T.cells.CD4.memory.activated	Dendritic.cells.resting	0.153236	0.0933417
T.cells.follicular.helper	Dendritic.cells.resting	-0.142687	0.118461
T.cells.regulatory..Tregs.	Dendritic.cells.resting	-0.0299225	0.744572
T.cells.gamma.delta	Dendritic.cells.resting	-0.0669395	0.46569
NK.cells.resting	Dendritic.cells.resting	0.0621873	0.498015
NK.cells.activated	Dendritic.cells.resting	-0.16419	0.0719278
Monocytes	Dendritic.cells.resting	0.00578706	0.949769
Macrophages.M0	Dendritic.cells.resting	-0.248999	0.00588588
Macrophages.M1	Dendritic.cells.resting	0.30876	0.000569593
Macrophages.M2	Dendritic.cells.resting	0.0479409	0.601547
B.cells.naive	Dendritic.cells.activated	-0.0383844	0.675947
B.cells.memory	Dendritic.cells.activated	-0.0577985	0.528884
Plasma.cells	Dendritic.cells.activated	0.0627736	0.493964
T.cells.CD8	Dendritic.cells.activated	0.0276928	0.763021
T.cells.CD4.naive	Dendritic.cells.activated	-0.0908132	0.321869
T.cells.CD4.memory.resting	Dendritic.cells.activated	0.0272838	0.766419
T.cells.CD4.memory.activated	Dendritic.cells.activated	-0.0473921	0.60572
T.cells.follicular.helper	Dendritic.cells.activated	-0.021555	0.814464
T.cells.regulatory..Tregs.	Dendritic.cells.activated	0.094001	0.305103
T.cells.gamma.delta	Dendritic.cells.activated	0.0759769	0.407518
NK.cells.resting	Dendritic.cells.activated	-0.0803944	0.380716
NK.cells.activated	Dendritic.cells.activated	0.0496164	0.588888
Monocytes	Dendritic.cells.activated	0.152174	0.095663
Macrophages.M0	Dendritic.cells.activated	-0.10199	0.265642
Macrophages.M1	Dendritic.cells.activated	-0.219973	0.0153356
Macrophages.M2	Dendritic.cells.activated	-0.111975	0.22141
Dendritic.cells.resting	Dendritic.cells.activated	-0.0467148	0.610887
B.cells.naive	Mast.cells.resting	-0.0386769	0.673618
B.cells.memory	Mast.cells.resting	-0.190733	0.0361209
Plasma.cells	Mast.cells.resting	0.0097829	0.915188
T.cells.CD8	Mast.cells.resting	-0.0114153	0.901102
T.cells.CD4.naive	Mast.cells.resting	-0.163315	0.0734775
T.cells.CD4.memory.resting	Mast.cells.resting	0.0959527	0.295126
T.cells.CD4.memory.activated	Mast.cells.resting	0.0329412	0.719828
T.cells.follicular.helper	Mast.cells.resting	0.0587933	0.521803
T.cells.regulatory..Tregs.	Mast.cells.resting	-0.226707	0.0124006
T.cells.gamma.delta	Mast.cells.resting	0.0598107	0.514613
NK.cells.resting	Mast.cells.resting	-0.232516	0.0102759
NK.cells.activated	Mast.cells.resting	0.258098	0.00426054
Monocytes	Mast.cells.resting	0.00635949	0.944807
Macrophages.M0	Mast.cells.resting	0.0423872	0.644348
Macrophages.M1	Mast.cells.resting	-0.0869885	0.342752
Macrophages.M2	Mast.cells.resting	0.172168	0.0589833
Dendritic.cells.resting	Mast.cells.resting	0.0576682	0.529815
Dendritic.cells.activated	Mast.cells.resting	-0.0126497	0.890472
B.cells.naive	Mast.cells.activated	0.0215108	0.814838
B.cells.memory	Mast.cells.activated	0.0375337	0.682738
Plasma.cells	Mast.cells.activated	-0.104845	0.252425
T.cells.CD8	Mast.cells.activated	0.00561171	0.951289
T.cells.CD4.naive	Mast.cells.activated	-0.0284284	0.756919
T.cells.CD4.memory.resting	Mast.cells.activated	-0.139237	0.127723
T.cells.CD4.memory.activated	Mast.cells.activated	-0.22485	0.0131563
T.cells.follicular.helper	Mast.cells.activated	-0.0759337	0.407786
T.cells.regulatory..Tregs.	Mast.cells.activated	0.125448	0.170366
T.cells.gamma.delta	Mast.cells.activated	-0.109134	0.233428
NK.cells.resting	Mast.cells.activated	0.0704358	0.442662
NK.cells.activated	Mast.cells.activated	-0.24588	0.00655852
Monocytes	Mast.cells.activated	-0.0758457	0.408331
Macrophages.M0	Mast.cells.activated	-0.151812	0.0964628
Macrophages.M1	Mast.cells.activated	-0.0794979	0.386066
Macrophages.M2	Mast.cells.activated	-0.190642	0.0362119
Dendritic.cells.resting	Mast.cells.activated	-0.131852	0.14941
Dendritic.cells.activated	Mast.cells.activated	-0.0634862	0.489064
Mast.cells.resting	Mast.cells.activated	-0.461023	1.0295e-07
B.cells.naive	Eosinophils	0.160555	0.0785435
B.cells.memory	Eosinophils	0.083647	0.361681
Plasma.cells	Eosinophils	-0.114385	0.211562
T.cells.CD8	Eosinophils	-0.0252015	0.78379
T.cells.CD4.naive	Eosinophils	-0.0127599	0.889523
T.cells.CD4.memory.resting	Eosinophils	-0.271155	0.002627
T.cells.CD4.memory.activated	Eosinophils	-0.272995	0.00244928
T.cells.follicular.helper	Eosinophils	0.213468	0.0187259
T.cells.regulatory..Tregs.	Eosinophils	0.117722	0.19845
T.cells.gamma.delta	Eosinophils	-0.124782	0.172663
NK.cells.resting	Eosinophils	0.0657463	0.473696
NK.cells.activated	Eosinophils	-0.0787757	0.39041
Monocytes	Eosinophils	-0.0648283	0.479907
Macrophages.M0	Eosinophils	0.051439	0.575256
Macrophages.M1	Eosinophils	-0.23232	0.0103421
Macrophages.M2	Eosinophils	-0.166369	0.0681827
Dendritic.cells.resting	Eosinophils	-0.241101	0.00772166
Dendritic.cells.activated	Eosinophils	-0.122421	0.180996
Mast.cells.resting	Eosinophils	-0.234487	0.00963162
Mast.cells.activated	Eosinophils	0.315053	0.000432055
B.cells.naive	Neutrophils	0.118567	0.195225
B.cells.memory	Neutrophils	-0.020743	0.821335
Plasma.cells	Neutrophils	-0.131004	0.152068
T.cells.CD8	Neutrophils	0.269399	0.00280737
T.cells.CD4.naive	Neutrophils	-0.256738	0.00447447
T.cells.CD4.memory.resting	Neutrophils	0.00574645	0.950121
T.cells.CD4.memory.activated	Neutrophils	-0.14814	0.104891
T.cells.follicular.helper	Neutrophils	0.146787	0.10814
T.cells.regulatory..Tregs.	Neutrophils	-0.0904091	0.324036
T.cells.gamma.delta	Neutrophils	-0.00308107	0.973244
NK.cells.resting	Neutrophils	-0.049832	0.587268
NK.cells.activated	Neutrophils	-0.0393556	0.668226
Monocytes	Neutrophils	-0.222535	0.0141544
Macrophages.M0	Neutrophils	-0.104874	0.252291
Macrophages.M1	Neutrophils	0.0183631	0.841548
Macrophages.M2	Neutrophils	0.158293	0.0829012
Dendritic.cells.resting	Neutrophils	-0.071013	0.438923
Dendritic.cells.activated	Neutrophils	-0.116962	0.201384
Mast.cells.resting	Neutrophils	0.019359	0.833075
Mast.cells.activated	Neutrophils	0.0524358	0.567864
Eosinophils	Neutrophils	-0.0403677	0.660216
